# Supplementary material for: Selective DUV Femtosecond Laser Annealing for Electrical Property Modulation in NMOS Inverter
Source: Nanomaterials (Basel). 2025 Aug 14;15(16):1247. doi: 10.3390/nano15161247 (PMC12388412; doi:10.3390/nano15161247)
Supplement: Supplementary file 1 [file nanomaterials-15-01247-s001.zip]

Archive with 1 entries (1 files):
- nanomaterials-3795486-supplementary.pdf
